# Supplementary material for: Factors associated with engraftment success of patient-derived xenografts of breast cancer
Source: Breast Cancer Res. 2024 Mar 21;26:49. doi: 10.1186/s13058-024-01794-w (PMC10956311; doi:10.1186/s13058-024-01794-w)
Supplement: Supplementary file 3 — Additional file 3: Table 1. Decision tree analysis with AI and clinicopathological factors in primary breast cancer group, including the chemo-naïve and NAC groups (n = 320). Table 2. Decision tree analysis with AI and clinicopathological factors in the NAC group (n = 131). Table 3. Characteristics of the metastatic breast cancer group affecting the success of PDX engraftment (n = 19). [file 13058_2024_1794_MOESM3_ESM.xlsx]

## Sheet: Table 1
table 1.Decision tree analysis with AI and clinicopathological factors in primary breast cancer group, including the chemo-naïve and NAC groups (n=320).
Parameter Value	Value
Number of Observations (n) 320	320
Method Classification	Classification
Complexity Parameters (CP) 0.08, 0.06, 0.03, 0.01	0.08, 0.06, 0.03, 0.01
Number of Splits (nsplit) 0, 2, 4, 6	0, 2, 4, 6
Relative Error 1.00, 0.84, 0.72, 0.66	1.00, 0.84, 0.72, 0.66
Cross-Validation Error (xerror) 1.00, 1.18, 1.18, 1.14	1.00, 1.18, 1.18, 1.14
Cross-Validation Std (xstd) 0.130, 0.139, 0.139, 0.137	0.130, 0.139, 0.139, 0.137
Variable Importance (%)*
Variable	Importance (%)
Subtype	20
Size	14
NP	13
Ki67LI	12
Age	7
SP	6
Metastatic LN	6
HG	6
TDLUP	5
LVI	2
ICP	2
AP	2
Node Information
Node No.	Obs.	P(node)	Class Counts (0/1)	Probabilities (0/1)	Expected Loss	Important Variables
1	320	1	270/50	0.844/0.156	0.15625	Subtype, Ki67LI, HG, NAC, NP
2	186	0.581	180/6	0.968/0.032	0.03226
3	134	0.419	90/44	0.672/0.328	0.3284	size, NAC, Age,Ki67LI, metastatic LN
6	98	0.306	76/22	0.776/0.224	0.2245	Age, SP, Ki67LI, NP, BP
7	36	0.113	14/22	0.389/0.611	0.3889	NP, BP, TDLUP, Ki67LI, ICP
12	68	0.213	59/9	0.868/0.132	0.1324
13	30	0.094	17/13	0.567/0.433	0.4333	SP, metastatic LN, TDLUP, BP, AP
14	22	0.069	12/10	0.545/0.455	0.4545	metastatic LN, BP, NP, AP, ICP
15	14	0.044	2/12	0.143/0.857	0.1429
26	11	0.034	9/2	0.818/0.182	0.1818
27	19	0.059	8/11	0.421/0.579	0.4211
28	12	0.038	9/3	0.750/0.250	0.25
29	10	0.031	3/7	0.300/0.700	0.3
NP, necrosis proportion; Ki67LI, Ki-67 labeling index (%); SP, stroma proportion; metastatic LN, metastatic lymph node; HG, histologic grade; BP, background proportion; TDLUP, terminal ductal lobular unit proportion; LVI, lymphovascular invasion; ICP, invasive carcinoma proportion; AP, adipose proportion; NAC, neoadjuvant chemotherapy.
* Variable importance less than 1% were not described.

## Sheet: Table 2
table 2. Decision tree analysis with AI and clinicopathological factors in the NAC group (n=131).
Parameter	Value
Number of Observations (n)	131
Method	Classification
Complexity Parameters (CP)	0.21, 0.04, 0.01
Number of Splits (nsplit)	0, 2, 4
Relative Error	1.00, 0.58, 0.50
Cross-Validation Error (xerror)	1.00, 0.66, 0.89
Cross-Validation Std (xstd)	0.137, 0.118, 0.132
Variable Importance (%)*
Variable	Importance (%)
Ki-67LI	22
Miller-Payne grade	13
Subtype	12
Histologic grade	9
NP	7
Size	5
RCB score	5
InvRM	5
LVI	3
Metastatic LN	2
TIL	2
Age	1
Node No.	Obs.	P(node)	Class Counts (0/1)	Probabilities (0/1)	Expected Loss	Important Variables
1	131	1	93/38	0.710/0.290	0.2901	Ki-67LI, Miller-Payne grade, Subtype, Histologic grade, NP
2	51	0.39	18264	0.980/0.020	0.0196
3	80	0.61	43/37	0.538/0.463	0.4625	Miller-Payne grade, RCB score, Size, NP, Ki-67LI
6	50	0.38	36/14	0.720/0.280	0.28	Ki-67LI, Age, SP, RCB score, NP
7	30	0.23	45130	0.233/0.767	0.2333	NP, TDLUP, Ki-67LI, ICP
12	26	0.2	45008	0.885/0.115	0.1154
13	24	0.18	45243	0.542/0.458	0.4583	SP, Metastatic LN, TDLUP, ICP
Ki67LI: Ki-67 labeling index (%); Miller-Payne grade; HG: Histologic grade; NP: Necrosis proportion; RCB score: Residual Cancer Burden; BP: Background proportion; SP: Stroma proportion; Metastatic LN: Metastatic lymph node; AP: Adipose proportion
* Variable importance less than 1% were not described.

## Sheet: Table 3
table 3. Characteristics of the metastatic breast cancer group affecting the success of PDX engraftment (n=19)
Variable	Failure (n=15)	Success (n=4)	p-value
Subtype			0.013
- HR+	11 (73.3%)	0 (0.0%)
- HR+/HER2+	1 (6.7%)	0 (0.0%)
- TNBC	3 (20.0%)	4 (100.0%)
Histologic Grade			0.134
- Grade 2	12 (80.0%)	1 (25.0%)
- Grade 3	3 (20.0%)	3 (75.0%)
Site of Metastasis			0.207
- Bone	9 (60.0%)	1 (25.0%)
- Liver	3 (20.0%)	0 (0.0%)
- Axillary LN	2 (13.3%)	2 (50.0%)
- Lung	1 (6.7%)	1 (25.0%)
HR+, hormone receptor-positive breast cancer; TNBC, Triple-negative breast cancer; HR+/HER2+, hormone receptor and HER2 positive breast cancer; HER2+, HER2 positive breast cancer; HG, histologic grade; LN, lymph node
∗Bold: significant at P < .05.
